# Supplementary material for: Periprosthetic Joint Infection (PJI)—Results of One-Stage Revision with Antibiotic-Impregnated Cancellous Allograft Bone—A Retrospective Cohort Study
Source: Antibiotics (Basel). 2022 Feb 25;11(3):310. doi: 10.3390/antibiotics11030310 (PMC8944641; doi:10.3390/antibiotics11030310)
Supplement: Supplementary file 1 [file antibiotics-11-00310-s001.zip]

Archive with 1 entries (1 files):
- antibiotics-1613727-supplementary.pdf
